# Supplementary material for: Widespread occurrence and relevance of phosphate storage in foraminifera
Source: Nature. 2025 Jan 15;638(8052):1000–6. doi: 10.1038/s41586-024-08431-8 (PMC11864969; doi:10.1038/s41586-024-08431-8)
Supplement: Supplementary file 4 — Foraminiferal assemblage data and phosphate storage calculations for the Southern North Sea. [file 41586_2024_8431_MOESM4_ESM.xls]

## Sheet: living assemblage japsand
Living assemblages from Japsand	Source: Schmidt et al. 2021 "Living and dead foraminiferal assemblage from the supratidal sand Japsand, North Frisian Wadden Sea: distributional patterns and controlling factors"
Station	A		1	B		2	F		3	4	5	6	7	E		C		8	D		G		Hooge
Sample	1	2	1	1	2	1	1	2	1	1	1	1	1	1	2	1	2	1	1	2	1	2
Sampling date	2019-07-29		2019-05-29	2019-07-29		2019-05-29	2019-07-30		2019-05-29	2019-05-29	2019-05-29	2019-05-29	2019-05-29	2019-07-30		2019-07-30		2019-05-29	2019-07-30		2019-07-30		2019-05-29
Latitude	54°34.28.3'N		54°34.28.8'N	54°34.35.5'N		54°34.28.3'N	54°35.08.0'N		54°34.27.5'N	54°34.23.5'N	54°34.20.7'N	54°34.18.9'N	54°34.14.9'N	54°34.33.1'N		54°34.06.5'N		54°33.56.2'N	54°33.47.4'N		54°33.56.4'N		54°34.11.0'N
Longitude	8°27.52.0'E		8°27.54.7'E	8°27.57.1'E		8°27.56.3'E	8°28.58.0'E		8°28.02.2'E	8°28.16.0'E	8°28.19.4'E	8°28.22.9'E	8°28.40.2'E	8°29.07.9'E		8°29.10.5'E		8°29.54.7'E	8°30.27.4'E		8°30.58.6'E		8°31.16.3'E
Transect Distance (m)	0		45	50		77.4	90		183.6	441	513	583.2	990	1330		1490		2320	2950		3460		3700
Floatate / total residue:	floatate		total residue	total residue		floatate	floatate		floatate	floatate	floatate	floatate	floatate	floatate		floatate		floatate	total residue		floatate		floatate
Size fraction (µm):	63-2000	63-2000	63-2000	63-2000	63-2000	63-2000	63-2000	63-2000	63-2000	63-2000	63-2000	63-2000	63-2000	63-2000	63-2000	63-2000	63-2000	63-2000	63-2000	63-2000	63-2000	63-2000	63-2000
Species dead/alive	alive	alive	alive	alive	alive	alive	alive	alive	alive	alive	alive	alive	alive	alive	alive	alive	alive	alive	alive	alive	alive	alive	alive
Ammonia batava	11	7	35	452	163	10	5		1									2	18	22	15	13
Elphidium gerthi											1
Elphidium selseyense	23	15	19	40	32	52	12	3			1	26			2		1	1	40	27	4	5
Elphidium williamsoni				1		1							11	1		112	88
Elphidium oceanense	2		1																2
Haynesina germanica			5	5	8									1					6	2	4	7
Haynesina depressula						1
Bulliminella elegantissima				1															1
Saccammina sp.						1
Eggerelloides scaber						1
Total:	36	22	60	499	203	66	17	3	1	0	2	26	11	2	2	112	89	3	67	51	23	25	0
Species no.:	3	2	4	5	3	6	2	1	1	0	2	1	1	2	1	1	2	2	5	3	3	3	0
Split (n):	1	1	1	1	1	1	1	1	1	1	1	1	1	1	1	1	1	1	1	1	1	1	1
Sample volume (cm3):	22	23.6	22.6	20.3	22.3	24.3	22.3	23.7	24.6	23.8	28	29.16	28.8	22	21.7	23.3	15.3	25	24.8	24.8	28.3	28	16.5
Abundance (tests/10 cm3):	16.3636	9.32203	26.5487	245.813	91.0314	27.1605	7.62332	1.26582	0.406504		0.714286	8.91632	3.81944	0.909091	0.921659	48.0687	58.1699	1.2	27.0161	20.5645	8.12721	8.92857
Fisher alpha diversity index:	1.298	0.5345	1.32	0.5956	0.4991	1.968	0.7517	0.5252	0		0	0.5532	0.3759	0	0.7959	0.1513	0.3633	0	1.715	0.6965	0.9788	0.8901
Species richness:	3	2	4	5	3	6	2	1	1		2	1	1	2	1	1	2	2	5	3	3	3
Salinity:	34	34	30.3				31.6	31.6	31.5					38.1	38.1			40.3	32.4	32.4	37.7	37.7
Temperature (°C):	21.1	21.1	21.6				24.7	24.7	22.8					26.3	26.3			19.4	24.4	24.4	23	23
Ind/cm2
Ammonia batava	0.5	0.29661	1.54867	22.266	7.30942	0.411523	0.224215	0	0.0406504	0	0	0	0	0	0	0	0	0.08	0.725806	0.887097	0.530035	0.464286	0
Elphidium gerthi	0	0	0	0	0	0	0	0	0	0	0.0357143	0	0	0	0	0	0	0	0	0	0	0	0
Elphidium selseyense	1.04545	0.635593	0.840708	1.97044	1.43498	2.13992	0.538117	0.126582	0	0	0.0357143	0.891632	0	0	0.0921659	0	0.0653595	0.04	1.6129	1.08871	0.141343	0.178571	0
Elphidium williamsoni	0	0	0	0.0492611	0	0.0411523	0	0	0	0	0	0	0.381944	0.0454545	0	4.80687	5.75163	0	0	0	0	0	0
Elphidium oceanense	0.0909091	0	0.0442478	0	0	0	0	0	0	0	0	0	0	0	0	0	0	0	0.0806452	0	0	0	0
Haynesina germanica	0	0	0.221239	0.246305	0.358744	0	0	0	0	0	0	0	0	0.0454545	0	0	0	0	0.241935	0.0806452	0.141343	0.25	0
Haynesina depressula	0	0	0	0	0	0.0411523	0	0	0	0	0	0	0	0	0	0	0	0	0	0	0	0	0
Bulliminella elegantissima	0	0	0	0.0492611	0	0	0	0	0	0	0	0	0	0	0	0	0	0	0.0403226	0	0	0	0
Saccammina sp.	0	0	0	0	0	0.0411523	0	0	0	0	0	0	0	0	0	0	0	0	0	0	0	0	0
Eggerelloides scaber	0	0	0	0	0	0.0411523	0	0	0	0	0	0	0	0	0	0	0	0	0	0	0	0	0
phosphate (pmol/cm2)
Ammonia batava	206	122.203	638.053	9173.6	3011.48	169.547	92.3767	0	16.748	0	0	0	0	0	0	0	0	32.96	299.032	365.484	218.375	191.286	0
Elphidium gerthi	0	0	0	0	0	0	0	0	0	0	17.0714	0	0	0	0	0	0	0	0	0	0	0	0
Elphidium selseyense	499.727	303.814	401.858	941.872	685.919	1022.88	257.22	60.5063	0	0	17.0714	426.2	0	0	44.0553	0	31.2418	19.12	770.968	520.403	67.5618	85.3571	0
Elphidium williamsoni	0	0	0	23.5468	0	19.6708	0	0	0	0	0	0	182.569	21.7273	0	2297.68	2749.28	0	0	0	0	0	0
Elphidium oceanense	43.4545	0	21.1504	0	0	0	0	0	0	0	0	0	0	0	0	0	0	0	38.5484	0	0	0	0
Haynesina germanica	0	0	36.5044	40.6404	59.1928	0	0	0	0	0	0	0	0	7.5	0	0	0	0	39.9194	13.3065	23.3216	41.25	0
Haynesina depressula	0	0	0	0	0	6.79012	0	0	0	0	0	0	0	0	0	0	0	0	0	0	0	0	0
Bulliminella elegantissima
Saccammina sp.
Eggerelloides scaber	0	0	0	0	0	1.27572	0	0	0	0	0	0	0	0	0	0	0	0	0	0	0	0	0
Sum of phosphate (pmol/cm2)	749.182	426.017	1097.57	10179.7	3756.59	1220.16	349.596	60.5063	16.748	0	34.1429	426.2	182.569	29.2273	44.0553	2297.68	2780.52	52.08	1148.47	899.194	309.258	317.893	0
Sum of phosphate (pmol/m2)	7.49182e+06	4.26017e+06	1.09757e+07	1.01797e+08	3.75659e+07	1.22016e+07	3.49596e+06	605063	167480	0	341429	4.262e+06	1.82569e+06	292273	440553	2.29768e+07	2.78052e+07	520800	1.14847e+07	8.99194e+06	3.09258e+06	3.17893e+06	0
Sum of phosphate (mol/m2)	7.49182e-06	4.26017e-06	1.09757e-05	0.000101797	3.75659e-05	1.22016e-05	3.49596e-06	6.05063e-07	1.6748e-07	0	3.41429e-07	4.262e-06	1.82569e-06	2.92273e-07	4.40553e-07	2.29768e-05	2.78052e-05	5.208e-07	1.14847e-05	8.99194e-06	3.09258e-06	3.17893e-06	0
Sum of phosphate (g/m2)	0.000711723	0.000404716	0.00104269	0.00967067	0.00356876	0.00115916	0.000332117	5.7481e-05	1.59106e-05	0	3.24357e-05	0.00040489	0.000173441	2.77659e-05	4.18525e-05	0.0021828	0.0026415	4.9476e-05	0.00109104	0.000854234	0.000293795	0.000301998	0

## Sheet: location helgoland
Living assemblages from Helgoland Bunkerpier	Source: Schmidt et al. 2021 "Living and dead foraminiferal assemblage from the supratidal sand Japsand, North Frisian Wadden Sea: distributional patterns and controlling factors"
Locality:	Helgoland, inner port
Station:	Bunkerpier
Sample:	0-1 cm
Sampling date:	2011-03-29
Latitude:	54° 10.706'N
Longitude:	7° 53.305'E
Height (m NHN):	-3.3
Floatate / total residue:	Residue
Size fraction:	63-2000 µm
Species	living
Ammonia batava	1
Ammonia tepida	1
Bolivina earlandi	1
Bolivina pseudoplicata	4
Bolivina pseudopunctata	8
Buliminella elegantissima	10
Cibicides lobatulus	1
Cribrostomoides jefreysii	2
Eggerelloides scaber	16
Elphidium albiumbilicatum	5
Elphidium margaritaceum	2
Elphidium selseyense	119
Fissurina lucida	1
Haynesina depressula	3
Haynesina germanica	6
Hopkinsina pacifica	4
Morulaeplecta bulbosa	2
Paratrochammina haynesi	3
Patellina corrugata	2
Stainforthia fusiformis	10
others, indet. spp.	3
Total:	204
Species no.:	23
Split (n):	0.1288
Sample volume (cm3):	11
Abundance (tests/10 cm3):	1439.86
Fisher alpha diversity index:	6.658
Ind/cm2
Ammonia batava	0.710227
Ammonia tepida	0.710227
Bolivina earlandi	0.710227
Bolivina pseudoplicata	2.84091
Bolivina pseudopunctata	5.68182
Buliminella elegantissima	7.10227
Cibicides lobatulus	0.710227
Cribrostomoides jefreysii	1.42045
Eggerelloides scaber	11.3636
Elphidium albiumbilicatum	3.55114
Elphidium margaritaceum	1.42045
Elphidium selseyense	84.517
Fissurina lucida	0.710227
Haynesina depressula	2.13068
Haynesina germanica	4.26136
Hopkinsina pacifica	2.84091
Morulaeplecta bulbosa	1.42045
Paratrochammina haynesi	2.13068
Patellina corrugata	1.42045
Stainforthia fusiformis	7.10227
phosphate (pmol/cm2)
Ammonia batava	292.614
Ammonia tepida	292.614
Bolivina earlandi	89.8438
Bolivina pseudoplicata	359.375
Bolivina pseudopunctata	718.75
Buliminella elegantissima
Cibicides lobatulus	1.77557
Cribrostomoides jefreysii
Eggerelloides scaber	352.273
Elphidium albiumbilicatum	1697.44
Elphidium margaritaceum	678.977
Elphidium selseyense	40399.1
Fissurina lucida
Haynesina depressula	351.562
Haynesina germanica	703.125
Hopkinsina pacifica
Morulaeplecta bulbosa
Paratrochammina haynesi
Patellina corrugata
Stainforthia fusiformis	63.9205
Sum of phosphate (pmol/cm2)	46001.4
Sum of phosphate (pmol/m2)	4.60014e+08
Sum of phosphate (mol/m2)	0.000460014
Sum of phosphate (g/m2)	0.0437013

## Sheet: bay of tümlau
Living assemblages from Bay of Tümlau	Source: Schmidt et al. 2021 "Living and dead foraminiferal assemblage from the supratidal sand Japsand, North Frisian Wadden Sea: distributional patterns and controlling factors"
Reference: Müller-Navarra et al., Journal of Foraminiferal Research, v. 46, no. 1, p. 61–74, January 2016
Locality:	Bay of Tümlau	Bay of Tümlau	Bay of Tümlau	Bay of Tümlau	Bay of Tümlau
Station:	D15	E11	E12	F13	F14
Sample:	0-1 cm	0-1 cm	0-1 cm	0-1 cm	0-1 cm
Sampling date:	April 2013	April 2013	April 2013	April 2013	April 2013
Latitude (N)	54° 22,0429'N	54° 22,0659'N	54° 22,0569'N	54° 21,8749'N	54° 21,8699'N
Longitude (E)	8° 40,5189'E	8° 40,6559'E	8° 40,6569'E	8° 40,5999'E	8° 40,5779'E
Height (m above MTL)	0.92	0.72	0.84	1.21	0.35
Floatate / total residue:	Residue	Residue	Residue	Residue	Residue
Size fraction:	63-500 µm	63-500 µm	63-500 µm	63-500 µm	63-500 µm
Species	living	living	living	living	living
Ammonia batava	4	1	3		1
Ammonia cf. beccarii	2
Elphidium excavatum	1			1	1
Elphidium williamsoni	1			1	1
Haynesina germanica	20	6	56	6	68
Total	28	7	59	8	71
Species no.:	5	2	2	3	4
Sample volume (cm3):	32	42	39	32	30
Abundance (tests/10 cm3):	8.75	1.66667	15.1282	2.5	23.6667
Sand content (%)	49.7	57.2	41	58.5	67.5
Ind/cm2
Ammonia batava	0.125	0.0238095	0.0769231	0	0.0333333
Ammonia cf. beccarii	0.0625	0	0	0	0
Elphidium excavatum	0.03125	0	0	0.03125	0.0333333
Elphidium williamsoni	0.03125	0	0	0.03125	0.0333333
Haynesina germanica	0.625	0.142857	1.4359	0.1875	2.26667
phosphate (pmol/cm2)
Ammonia batava	51.5	9.80952	31.6923	0	13.7333
Ammonia cf. beccarii	25.75	0	0	0	0
Elphidium excavatum	14.9375	0	0	14.9375	15.9333
Elphidium williamsoni	14.9375	0	0	14.9375	15.9333
Haynesina germanica	103.125	23.5714	236.923	30.9375	374
Sum of phosphate (pmol/cm2)	210.25	33.381	268.615	60.8125	419.6
Sum of phosphate (pmol/m2)	2102500	333810	2.68615e+06	608125	4196000
Sum of phosphate (mol/m2)	2.1025e-06	3.3381e-07	2.68615e-06	6.08125e-07	4.196e-06
Sum of phosphate (g/m2)	0.000199738	3.17119e-05	0.000255185	5.77719e-05	0.00039862

## Sheet: location schobüll
Living assemblages from Schobüll	Source: Schmidt et al. 2021 "Living and dead foraminiferal assemblage from the supratidal sand Japsand, North Frisian Wadden Sea: distributional patterns and controlling factors"
Locality:	Schobüll, tidal flat
Station:	1
Sample:	1
Sampling date:	2018-11-17
Latitude:	54° 30.752'N
Longitude:	8° 59.383'E
Height (m NHN):	0.79
Floatate / total residue:	Residue
Size fraction:	63-2000 µm
Species	living
Ammonia aberdoveyensis	1
Ammonia tepida	19
Elphidium oceanensis	3
Elphidium selseyense	5
Haynesina germanica	83
Quinqueloculina seminulum	3
Total:	114
Species no.:	6
Split (n):	0.063
Sample volume (cm3):	10
Abundance (tests/10 cm3):	1809.52
Fisher alpha diversity index:	1.349
Abundances (Ind/cm2)
Ammonia aberdoveyensis	1.5873
Ammonia tepida	30.1587
Elphidium oceanensis	4.7619
Elphidium selseyense	7.93651
Haynesina germanica	131.746
Quinqueloculina seminulum	4.7619
phosphate (pmol/cm2)
Ammonia aberdoveyensis	653.968
Ammonia tepida	12425.4
Elphidium oceanensis	2276.19
Elphidium selseyense	3793.65
Haynesina germanica	23055.6
Quinqueloculina seminulum
Sum of phosphate (pmol/cm2)	42204.8
Sum of phosphate (pmol/m2)	4.22048e+08
Sum of phosphate (mol/m2)	0.000422048
Sum of phosphate (g/m2)	0.0400945

## Sheet: Holland
Living assemblages from Holland	Source: Phleger 1970 "FORAMINIFERAL POPULATIONS AND MARINE MARSH PROCESSES" Limnology and Oceanography, 15: 522-534.
Traverse	I	I	I	I	I	I	III	III	III	III	III	III	III	IV	IV	IV	IV	IV	IV	V	V	V	V	V	V	V	VI	VI	VI	VI	VI	VI	VI	VI	VI	VI	VII	VII	VII	VII	VIII	VIII	VIII	VIII	VIII	VIII	VIII	VIII	IX
°N	51.985	51.985	51.985	51.985	51.985	51.985	51.401	51.401	51.401	51.401	51.401	51.401	51.401	51.468	51.468	51.468	51.468	51.468	51.468	51.337	51.337	51.337	51.337	51.337	51.337	51.337	51.44	51.44	51.44	51.44	51.44	51.44	51.44	51.44	51.44	51.44	51.384	51.384	51.384	51.384	51.447	51.447	51.447	51.447	51.447	51.447	51.447	51.447	51.789
°E	4.071	4.071	4.071	4.071	4.071	4.071	4.13	4.13	4.13	4.13	4.13	4.13	4.13	4.283	4.283	4.283	4.283	4.283	4.283	4.263	4.263	4.263	4.263	4.263	4.263	4.263	4.142	4.142	4.142	4.142	4.142	4.142	4.142	4.142	4.142	4.142	4.237	4.237	4.237	4.237	3.681	3.681	3.681	3.681	3.681	3.681	3.681	3.681	3.86
Station	1	3	6	8	11	14	31	32	34	35	36	37	38	39	41	44	47	48	49	51	52	53	54	55	56	59	60	61	64	66	69	71	72	74	76	77	78	81	84	86	90	91	93	94	95	96	97	98	99
Note that only the species from Geni with known phosphate storage are listed. Other species from the assemblages described in the original work are not listed in this table.
Live Population (ind/cm3)	30	37	26	23	0	0	86	537	199	1247	5	39	131	410	165	244	132	265	32	8	130	1	16	2	1	1	92	34	440	894	372	1200	120	4	17	14	126	300	36	12	17	10	16	1320	452	330	127	20	80
Ammonia beccarii (percentage)		2							1	85		3	1	77	19	1	11										10			1	11	65	44	100	100	100		7	11	58	30			1		4			3
Elphidium cf. E. translucens (percentage)	17	10	39	82					1	3				7	48	40	8	4			4						6			2	19	10	5								10		20	43	1	7			74
Abundance (ind/cm2)
Ammonia beccarii	0	0.74	0	0	0	0	0	0	1.99	1059.95	0	1.17	1.31	315.7	31.35	2.44	14.52	0	0	0	0	0	0	0	0	0	9.2	0	0	8.94	40.92	780	52.8	4	17	14	0	21	3.96	6.96	5.1	0	0	13.2	0	13.2	0	0	2.4
Elphidium cf. E. translucens	5.1	3.7	10.14	18.86	0	0	0	0	1.99	37.41	0	0	0	28.7	79.2	97.6	10.56	10.6	0	0	5.2	0	0	0	0	0	5.52	0	0	17.88	70.68	120	6	0	0	0	0	0	0	0	1.7	0	3.2	567.6	4.52	23.1	0	0	59.2
PO4- (pmol/cm3)
Ammonia beccarii	0	304.88	0	0	0	0	0	0	819.88	436699	0	482.04	539.72	130068	12916.2	1005.28	5982.24	0	0	0	0	0	0	0	0	0	3790.4	0	0	3683.28	16859	321360	21753.6	1648	7004	5768	0	8652	1631.52	2867.52	2101.2	0	0	5438.4	0	5438.4	0	0	988.8
Elphidium cf. E. translucens	2437.8	1768.6	4846.92	9015.08	0	0	0	0	951.22	17882	0	0	0	13718.6	37857.6	46652.8	5047.68	5066.8	0	0	2485.6	0	0	0	0	0	2638.56	0	0	8546.64	33785	57360	2868	0	0	0	0	0	0	0	812.6	0	1529.6	271313	2160.56	11041.8	0	0	28297.6
Sum	243.78	207.348	484.692	901.508	0	0	0	0	177.11	45458.1	0	48.204	53.972	14378.7	5077.38	4765.81	1102.99	506.68	0	0	248.56	0	0	0	0	0	642.896	0	0	1222.99	5064.41	37872	2462.16	164.8	700.4	576.8	0	865.2	163.152	286.752	291.38	0	152.96	27675.1	216.056	1648.02	0	0	2928.64
PO4 (mol/m2)	2.4378e-06	2.07348e-06	4.84692e-06	9.01508e-06	0	0	0	0	1.7711e-06	0.000454581	0	4.8204e-07	5.3972e-07	0.000143787	5.07738e-05	4.76581e-05	1.10299e-05	5.0668e-06	0	0	2.4856e-06	0	0	0	0	0	6.42896e-06	0	0	1.22299e-05	5.06441e-05	0.00037872	2.46216e-05	1.648e-06	7.004e-06	5.768e-06	0	8.652e-06	1.63152e-06	2.86752e-06	2.9138e-06	0	1.5296e-06	0.000276751	2.16056e-06	1.64802e-05	0	0	2.92864e-05
PO4 (g/m2)	0.000231591	0.000196981	0.000460457	0.000856433	0	0	0	0	0.000168254	0.0431852	0	4.57938e-05	5.12734e-05	0.0136598	0.00482351	0.00452752	0.00104784	0.000481346	0	0	0.000236132	0	0	0	0	0	0.000610751	0	0	0.00116184	0.00481119	0.0359784	0.00233905	0.00015656	0.00066538	0.00054796	0	0.00082194	0.000154994	0.000272414	0.000276811	0	0.000145312	0.0262914	0.000205253	0.00156562	0	0	0.00278221
[truncated: 13 more columns]

## Sheet: Scheldt estuary
Living assemblages from Scheldt Estuary	Source: Brouwer et al. 2015 "DIFFERENTIAL RESPONSE OF INTERTIDAL FORAMINIFERA TO COMMUNITY RECOVERY FOLLOWING EXPERIMENTALLY INDUCED HYPOXIA " Journal of Foraminiferal Research (2015) 45 (3): 220–234.
Abundance (Ind x 3.14/cm2)
Haynesina germanica	156	101
Ammonia beccarii	19.8	22
Elphidium excavatum	24.7	8.47
Abundance (Ind/cm2)
Haynesina germanica	49.6815	32.1656
Ammonia beccarii	6.30573	7.00637
Elphidium excavatum	7.86624	2.69745
PO4 (pmol/cm2)
Haynesina germanica	8197.45	5307.32
Ammonia beccarii	2597.96	2886.62
Elphidium excavatum	3760.06	1289.38
total	14555.5	9483.33
PO4 (mol/m2)	0.000145555	9.48333e-05
PO4 (g/m2)	0.0138277	0.00900916

## Sheet: Murray 1992
Living assemblages from the Southern North Sea	Source: Murray 1992 "Distribution and population dynamics of benthic foraminifera from the southern North Sea", Journal of Foraminiferal Research April 01, 1992, Vol.22, 114-128. doi:https://doi.org/10.2113/gsjfr.22.2.114
Station	3440	3441	3442	3443	3444	3445	3446
Split	1	1	1/2	1/4	1	1/2	1/4
Counts (ind)/26.4cm2
A. glomerata
Ammonia beccarii	16	1	2	2	9	2	1
Bolivina sp
Brizalina sp		2	2	1	4	5
Bulimina sp		2	2	1	2	1	0
Bulimina marginata			3		1	1
Buliminella elegantissima	7	12		2	19	5	3
Cibicides lobatulus
Clavulina obscura					1
Eggereloides scabrum		23	2	2	45	3	4
Elphidium exclavatum	135	1		4	8	103	13
Elphidium gerhi
Elphidium margellanicum
Elphidium sp
Epistominella virea	2	2			1
Fursenkoina fusiformis		26	14	10	37	16	11
Gavelinopsis praegerii	1
Hyalina baltica
Miliolinella subrotunda
Nonion depressulus	9	1
Planorbulina mediterianensis
Qunqueloculina lara	10				1
Quinqueloculina seminula
Reophax fusiformis		6
Reophax scottii
Rosalina williamsoni
Textularia sagilina
ind/cm3
A. glomerata	0	0	0	0	0	0	0
Ammonia beccarii	0.606061	0.0378788	0.151515	0.30303	0.340909	0.151515	0.151515
Bolivina sp	0	0	0	0	0	0	0
Brizalina sp	0	0.0757576	0.151515	0.151515	0.151515	0.378788	0
Bulimina sp	0	0.0757576	0.151515	0.151515	0.0757576	0.0757576	0
Bulimina marginata	0	0	0.227273	0	0.0378788	0.0757576	0
Buliminella elegantissima	0.265152	0.454545	0	0.30303	0.719697	0.378788	0.454545
Cibicides lobatulus	0	0	0	0	0	0	0
Clavulina obscura	0	0	0	0	0.0378788	0	0
Eggereloides scabrum	0	0.871212	0.151515	0.30303	1.70455	0.227273	0.606061
Elphidium exclavatum	5.11364	0.0378788	0	0.606061	0.30303	7.80303	1.9697
Elphidium gerhi	0	0	0	0	0	0	0
Elphidium margellanicum	0	0	0	0	0	0	0
Elphidium sp	0	0	0	0	0	0	0
Epistominella virea	0.0757576	0.0757576	0	0	0.0378788	0	0
Fursenkoina fusiformis	0	0.984848	1.06061	1.51515	1.40152	1.21212	1.66667
Gavelinopsis praegerii	0.0378788	0	0	0	0	0	0
Hyalina baltica	0	0	0	0	0	0	0
Miliolinella subrotunda	0	0	0	0	0	0	0
Nonion depressulus	0.340909	0.0378788	0	0	0	0	0
Planorbulina mediterianensis	0	0	0	0	0	0	0
Qunqueloculina lara	0.378788	0	0	0	0.0378788	0	0
Quinqueloculina seminula	0	0	0	0	0	0	0
Reophax fusiformis	0	0.227273	0	0	0	0	0
Reophax scottii	0	0	0	0	0	0	0
Rosalina williamsoni	0	0	0	0	0	0	0
Textularia sagilina	0	0	0	0	0	0	0
Phosphate (pmol/cm2)
A. glomerata
Ammonia beccarii	249.697	15.6061	62.4242	124.848	140.455	62.4242	62.4242
Bolivina sp	0	0	0	0	0	0	0
Brizalina sp	0	9.58333	19.1667	19.1667	19.1667	47.9167	0
Bulimina sp
Bulimina marginata
Buliminella elegantissima
Cibicides lobatulus
Clavulina obscura
Eggereloides scabrum	0	27.0076	4.69697	9.39394	52.8409	7.04545	18.7879
Elphidium exclavatum	2444.32	18.1061	0	289.697	144.848	3729.85	941.515
Elphidium gerhi	0	0	0	0	0	0	0
Elphidium margellanicum	0	0	0	0	0	0	0
Elphidium sp	0	0	0	0	0	0	0
Epistominella virea
Fursenkoina fusiformis	0	8.86364	9.54545	13.6364	12.6136	10.9091	15
Gavelinopsis praegerii
Hyalina baltica
Miliolinella subrotunda
Nonion depressulus
Planorbulina mediterianensis
Qunqueloculina lara
Quinqueloculina seminula
Reophax fusiformis
Reophax scottii
Rosalina williamsoni
Textularia sagilina
Sum	2694.02	79.1667	95.8333	456.742	369.924	3858.14	1037.73
PO4 (mol/m2)	2.69402e-05	7.91667e-07	9.58333e-07	4.56742e-06	3.69924e-06	3.85814e-05	1.03773e-05
PO4 (g/m2)	0.00255931	7.52083e-05	9.10417e-05	0.000433905	0.000351428	0.00366524	0.000985841

## Sheet: Murray 1992 Downcore Station
Site 2
depth (cm)	0-1	1-2	2-3	3-4	4-5	5-6	6-7	7-8	8-9	9-10	Sum (all cm)
abundance (ind./26.4cm2)
Ammonia beccarii	18		5	9	4	8	5	7	6	3	65
Elphidium excavatum	217	93	85	115	143	133	144	102	117	36	1185
Elphidium magellanicum											0
Nonion depressulus	65	9	6	3	5	1					89
Quinqueloculina	17										17
Abundance (ind/cm2)
Ammonia beccarii	0.681818	0	0.189394	0.340909	0.151515	0.30303	0.189394	0.265152	0.227273	0.113636	2.46212
Elphidium excavatum	8.2197	3.52273	3.2197	4.35606	5.41667	5.03788	5.45455	3.86364	4.43182	1.36364	44.8864
Elphidium magellanicum	0	0	0	0	0	0	0	0	0	0	0
Nonion depressulus	2.46212	0.340909	0.227273	0.113636	0.189394	0.0378788	0	0	0	0	3.37121
Quinqueloculina	0.643939	0	0	0	0	0	0	0	0	0	0.643939
Phosphate (pmol/cm2)
Ammonia beccarii	280.909	0	78.0303	140.455	62.4242	124.848	78.0303	109.242	93.6364	46.8182	1014.39
Elphidium excavatum	3929.02	1683.86	1539.02	2082.2	2589.17	2408.11	2607.27	1846.82	2118.41	651.818	21455.7
Elphidium magellanicum
Nonion depressulus
Quinqueloculina
Sum	4209.92	1683.86	1617.05	2222.65	2651.59	2532.95	2685.3	1956.06	2212.05	698.636	22470.1
PO4 (mol/m2)	4.20992e-05	1.68386e-05	1.61705e-05	2.22265e-05	2.65159e-05	2.53295e-05	2.6853e-05	1.95606e-05	2.21205e-05	6.98636e-06	0.000224701
PO4 (g/m2)	0.00399943	0.00159967	0.00153619	0.00211152	0.00251901	0.00240631	0.00255104	0.00185826	0.00210144	0.000663705	0.0213466

## Sheet: Moodley 1990
Living assemblages off Texel	Source: Moodley 1990 "SOUTHERN NORTH SEA SEAFLOOR AND SUBSURFACE DISTRIBUTION OF LIVING BENTHIC FORAMINIFERA", Netherlands Journal of Sea Research 27 (1): 57-71 (1990)
	Station E		Station F		Station G		Station H
abundance (ind/50cm2)	June	February	June	February	June	February	June
Ammonia beccarii	12	5	126	225	385	311	31
Asterigerinata mamilla	8		12	41	44	23	57
Bolivina pseudoplicata	3		1	15	34	33	15
Bofivina skagerrakensis			8	3	19	112
Brizalina pseudopunctata	2	3	22	96	194	97	153
Brizalina variabilis			3	3	6		25
Bulimina gibba/elongata	1	2	34	27	273	115	90
Buliminella elegantissima	21	4	172	284	285	127	350
Cassiduliniodes sp.					2	6
Clavinula sp.	1		5	3	20		54
Eggerella scabra			6	51	938	584	1054
Elphidium articulatum
Elphidium earlandi				3
Elphidium excavatum	128	8	1498	621	1109	109	557
Elphidium magellanicum	6		154	31	449	3	22
Elphidium sp.
Epistominella vitrea			13	17	3		28
Fissurina sp.				2			1
Fursenkoina fusiformis	14	10	120	124	1168	45	546
Jadammina sp.						23	1
Lagena sp.					3	11	2
Melonis sp.
Nonion sp.			1	32	6	3
Nonionella sp.	8	5	1	26	48	12	18
Psammosphaera fusca							14
Pyrgo williamsoni						1
Quinquelocufina cliarensis						1
Quinquelocufina oblonga	7	1		3		11	5
Quinquelocufina seminulum	77	3		18		17
Reophax fusiformis					45	25	127
Rosafina sp.	11	1			12
Spiroloxostoma sp.			3	10	289	80	14
Textularia sp.							5
Abundance (Ind/cm2)
Ammonia beccarii	0.24	0.1	2.52	4.5	7.7	6.22	0.62
Asterigerinata mamilla	0.16	0	0.24	0.82	0.88	0.46	1.14
Bolivina pseudoplicata	0.06	0	0.02	0.3	0.68	0.66	0.3
Bofivina skagerrakensis	0	0	0.16	0.06	0.38	2.24	0
Brizalina pseudopunctata	0.04	0.06	0.44	1.92	3.88	1.94	3.06
Brizafina variabilis	0	0	0.06	0.06	0.12	0	0.5
Bufimina gibba/elongata	0.02	0.04	0.68	0.54	5.46	2.3	1.8
Buliminella elegantissima	0.42	0.08	3.44	5.68	5.7	2.54	7
Cassiduliniodes sp.	0	0	0	0	0.04	0.12	0
Clavinula sp.	0.02	0	0.1	0.06	0.4	0	1.08
Eggerella scabra	0	0	0.12	1.02	18.76	11.68	21.08
Elphidium articulatum	0	0	0	0	0	0	0
Elphidium earlandi	0	0	0	0.06	0	0	0
Elphidium excavatum	2.56	0.16	29.96	12.42	22.18	2.18	11.14
Elphidium magellanicum	0.12	0	3.08	0.62	8.98	0.06	0.44
Elphidium sp.	0	0	0	0	0	0	0
Epistominella vitrea	0	0	0.26	0.34	0.06	0	0.56
Fissurina sp.	0	0	0	0.04	0	0	0.02
Fursenkoina fusiformis	0.28	0.2	2.4	2.48	23.36	0.9	10.92
Jadammina sp.	0	0	0	0	0	0.46	0.02
Lagena sp.	0	0	0	0	0.06	0.22	0.04
Melonis sp.	0	0	0	0	0	0	0
Nonion sp.	0	0	0.02	0.64	0.12	0.06	0
Nonionella sp.	0.16	0.1	0.02	0.52	0.96	0.24	0.36
Psammosphaera fusca	0	0	0	0	0	0	0.28
Pyrgo williamsoni	0	0	0	0	0	0.02	0
Quinquelocufina cliarensis	0	0	0	0	0	0.02	0
Quinquelocufina oblonga	0.14	0.02	0	0.06	0	0.22	0.1
Quinquelocufina seminulum	1.54	0.06	0	0.36	0	0.34	0
Reophax fusiformis	0	0	0	0	0.9	0.5	2.54
Rosafina sp.	0.22	0.02	0	0	0.24	0	0
Spiroloxostoma sp.	0	0	0.06	0.2	5.78	1.6	0.28
Textularia sp.	0	0	0	0	0	0	0.1
PO4 (pmol/cm2)
Ammonia beccarii	98.88	41.2	1038.24	1854	3172.4	2562.64	255.44
Asterigerinata mamilla
Bolivina pseudoplicata	7.59	0	2.53	37.95	86.02	83.49	37.95
Bofivina skagerrakensis	0	0	20.24	7.59	48.07	283.36	0
Brizalina pseudopunctata	5.06	7.59	55.66	242.88	490.82	245.41	387.09
Brizafina variabilis	0	0	7.59	7.59	15.18	0	63.25
Bufimina gibba/elongata
Buliminella elegantissima
Cassiduliniodes sp.
Clavinula sp.
Eggerella scabra	0	0	3.72	31.62	581.56	362.08	653.48
Elphidium articulatum	0	0	0	0	0	0	0
Elphidium earlandi	0	0	0	28.68	0	0	0
Elphidium excavatum	1223.68	76.48	14320.9	5936.76	10602	1042.04	5324.92
Elphidium magellanicum	57.36	0	1472.24	296.36	4292.44	28.68	210.32
Elphidium sp.	0	0	0	0	0	0	0
Epistominella vitrea
Fissurina sp.
Fursenkoina fusiformis	2.52	1.8	21.6	22.32	210.24	8.1	98.28
Jadammina sp.
Lagena sp.
Melonis sp.
Nonion sp.
Nonionella sp.
Psammosphaera fusca
Pyrgo williamsoni
Quinquelocufina cliarensis
Quinquelocufina oblonga
Quinquelocufina seminulum
Reophax fusiformis
Rosafina sp.
Spiroloxostoma sp.
Textularia sp.
Sum	1395.09	127.07	16942.7	8465.75	19498.8	4615.8	7030.73
PO4 (mol/m2)	1.39509e-05	1.2707e-06	0.000169427	8.46575e-05	0.000194988	4.6158e-05	7.03073e-05
PO4 (g/m2)	0.00132534	0.000120716	0.0160956	0.00804246	0.0185238	0.00438501	0.00667919

## Sheet: Frisian Foraminifera
living assemblages across the Frisian front	Source: de Nooyer 1990 "The ecology of benthic foraminifera across the Frisian Front, southern North Sea", Estuarine, Coastal and Shelf Science Volume 78, Issue 4, 30 July 2008, Pages 715-726
December 2002, 53° 39’ A										December 2002, 53° 39’ B								December 2002, 53° 45’ A								December 2002, 53° 45’ B								December 2002, 53° 54’ A								December 2002, 53° 54’ B
		depth-interval (cm)							Sum all cm	depth-interval (cm)							Sum all cm	depth-interval (cm)							Sum all cm	depth-interval (cm)							Sum all cm	depth-interval (cm)							Sum all cm	depth-interval (cm)							Sum all cm
Abundance (ind./26cm2)		0-0.5	0.5-1.0	1.0-1.5	1.5-2.0	2.0-3.0	3.0-4.0	4.0-5.0	0	0-0.5	0.5-1.0	1.0-1.5	1.5-2.0	2.0-3.0	3.0-4.0	4.0-5.0	0	0-0.5	0.5-1.0	1.0-1.5	1.5-2.0	2.0-3.0	3.0-4.0	4.0-5.0	0	0-0.5	0.5-1.0	1.0-1.5	1.5-2.0	2.0-3.0	3.0-4.0	4.0-5.0	0	0-0.5	0.5-1.0	1.0-1.5	1.5-2.0	2.0-3.0	3.0-4.0	4.0-5.0	0	0-0.5	0.5-1.0	1.0-1.5	1.5-2.0	2.0-3.0	3.0-4.0	4.0-5.0
Acostata mariae		4	0	3	4	2	4	4	21	12	9	1	8	18	15	14	77	13	5	5	4	2	17	14	60	3	1	1	4	4	5	1	19	1	1	5	7	6	7	15	42	31	5	0	1	13	5	8	63
Ammodiscus sp.		0	0	0	0	0	0	0	0	0	0	0	0	0	0	0	0	0	0	1	0	0	0	0	1	0	0	0	1	0	0	0	1	0	0	0	0	0	0	0	0	0	0	0	0	0	0	1	1
Ammonia tepida		81	64	47	57	99	89	68	505	89	93	75	47	65	41	52	462	104	104	66	47	78	95	129	623	107	86	54	49	56	53	54	459	23	11	9	7	15	13	10	88	38	10	3	6	13	6	10	86
Asterigerinata mamilla		0	0	0	1	1	2	2	6	0	0	0	0	0	0	0	0	0	1	0	0	0	3	0	4	0	0	0	0	0	0	0	0	0	0	0	0	0	0	0	0	0	0	0	0	0	0	0	0
Bolivina dilatata		4	0	3	3	4	7	4	25	5	11	8	1	4	8	3	40	6	24	32	18	35	29	15	159	8	5	18	6	19	10	4	70	5	6	7	6	7	5	0	36	14	8	3	1	8	0	5	39
Bolivina pseudoplicata		0	0	1	2	5	6	6	20	9	9	4	5	7	4	5	43	4	6	9	5	2	16	3	45	8	0	1	4	11	7	4	35	7	0	1	0	0	2	3	13	15	1	0	1	0	1	5	23
Bolivina seminuda		1	9	7	10	4	8	4	43	0	1	0	2	0	0	0	3	5	13	28	30	11	4	6	97	1	0	4	2	2	0	2	11	11	3	1	1	1	0	1	18	0	1	1	0	1	0	0	3
Bolivina spathulata		0	0	0	0	0	0	0	0	2	0	4	0	6	2	0	14	12	0	3	3	8	13	21	60	23	6	25	4	6	0	2	66	7	0	3	3	0	3	2	18	8	0	0	0	0	0	0	8
Bulimina marginata/ elongata		7	4	10	12	37	20	33	123	27	12	6	14	18	14	5	96	42	38	35	9	14	46	35	219	22	14	25	9	23	19	13	125	13	4	1	0	4	5	1	28	26	4	4	5	3	2	4	48
Buliminella elegantissima		2	2	9	7	9	26	40	95	0	7	2	2	9	15	10	45	8	4	3	7	19	24	21	86	5	2	3	5	3	17	7	42	10	3	6	6	25	20	3	73	16	7	2	2	7	3	17	54
Caronia sylvestrii		0	0	0	0	0	0	0	0	0	0	0	0	0	0	0	0	0	0	0	0	0	0	0	0	0	0	0	0	0	0	0	0	0	0	0	0	0	0	0	0	0	0	0	0	0	0	0	0
Cassidulina sp.		0	0	0	0	0	0	0	0	0	0	0	0	0	0	0	0	0	0	0	0	0	0	1	1	0	0	1	0	0	0	0	1	2	0	1	0	0	0	0	3	0	0	0	0	0	0	0	0
Dentalina sp.		0	0	0	0	0	0	0	0	0	0	0	0	0	0	0	0	1	0	0	0	0	0	0	1	0	0	0	0	0	0	0	0	0	0	0	0	0	0	0	0	1	0	0	0	0	0	0	1
Eggerella scabra		47	71	64	59	159	193	126	719	44	54	54	57	98	139	113	559	266	285	219	169	238	353	368	1898	238	117	170	109	177	180	154	1145	89	94	83	139	337	293	315	1350	491	196	53	94	194	168	333	1529
Elphidium advenum		0	0	0	0	0	0	0	0	0	0	0	0	0	0	0	0	0	0	0	0	0	0	0	0	0	0	0	0	0	0	0	0	0	2	0	0	0	0	0	2	0	0	0	0	0	0	0	0
Elphidium excavatum		55	18	14	33	114	253	508	995	136	49	56	33	74	129	222	699	62	47	34	32	38	102	53	368	31	11	21	25	23	26	32	169	5	8	6	0	12	10	16	57	27	4	1	1	7	1	11	52
Epistominella exigua		0	0	0	0	0	0	3	3	0	0	0	0	0	0	0	0	0	0	1	1	0	0	0	2	0	0	0	0	0	0	0	0	0	0	0	0	0	0	0	0	0	0	0	0	0	0	0	0
Epistominella vitrea		0	0	0	0	0	0	0	0	3	3	0	0	2	2	1	11	0	0	0	0	0	2	3	5	3	1	4	2	1	2	0	13	0	0	0	0	0	4	3	7	3	2	0	0	1	0	0	6
Fissurina sp.		2	0	0	0	0	2	2	6	5	0	0	0	5	0	0	10	1	0	5	3	0	0	0	9	0	0	5	0	5	0	5	15	2	0	0	0	0	1	0	3	0	0	0	0	0	0	0	0
Haynesina germanica		7	0	0	0	0	0	0	7	1	1	0	1	0	0	0	3	0	0	0	0	0	0	0	0	0	0	0	0	0	0	0	0	0	0	1	0	1	0	0	2	0	0	0	0	0	0	0	0
Hopkinsina pacifica		4	14	59	38	44	38	21	218	0	13	13	17	63	53	27	186	39	56	106	117	156	196	173	843	23	15	61	46	55	46	61	307	8	16	39	29	76	53	8	229	15	13	6	25	21	32	30	142
Hyalinea baltica		0	0	0	0	0	1	0	1	0	0	0	0	0	0	0	0	0	0	0	0	0	0	0	0	0	0	0	0	0	0	0	0	0	0	0	0	0	0	0	0	0	0	0	0	0	0	0	0
Lagena sp.		0	0	0	0	0	0	0	0	0	0	0	0	0	0	0	0	0	0	0	2	0	0	0	2	0	0	0	0	0	0	0	0	1	2	3	4	6	5	0	21	0	0	0	0	1	0	1	2
Lenticulina sp.		0	0	0	0	0	0	0	0	0	0	0	0	0	0	0	0	2	2	2	4	0	0	0	10	0	0	0	1	2	2	0	5	0	0	0	0	0	1	0	1	0	0	0	0	0	0	0	0
Leptohalysis scottii		1	0	0	0	0	1	0	2	0	0	0	0	0	0	0	0	0	0	2	0	1	0	0	3	0	0	0	0	0	0	0	0	8	1	0	2	4	11	4	30	0	0	0	2	0	0	0	2
Nonion depresslus		1	10	5	6	9	9	14	54	2	5	0	3	0	2	0	12	0	8	1	1	0	3	0	13	0	0	0	0	2	0	0	2	0	0	0	0	0	1	0	1	0	0	0	0	0	1	0	1
Nonionella turgida		0	1	1	0	0	0	0	2	3	3	0	0	0	0	0	6	4	0	15	4	6	0	1	30	1	0	0	1	3	0	0	5	9	3	6	6	7	0	0	31	13	1	7	0	0	0	0	21
Pyrgo williamsoni		0	0	0	0	0	0	0	0	0	0	0	0	0	0	0	0	0	0	0	0	0	0	0	0	0	0	0	0	0	0	0	0	0	0	0	0	0	0	0	0	1	0	0	0	0	0	0	1
Quinqueloculina spp.		35	36	19	39	42	29	22	222	37	23	20	8	13	15	8	124	24	15	14	9	8	16	10	96	10	6	4	4	4	0	2	30	3	5	1	2	4	8	4	27	6	1	3	2	1	0	6	19
Reophax monoliformis		0	0	0	0	0	0	0	0	0	0	0	0	0	0	0	0	0	0	0	0	0	0	0	0	0	0	0	0	0	0	0	0	0	0	0	0	0	0	0	0	0	0	0	0	0	0	0	0
Rosalina sp.		0	0	0	0	0	0	0	0	2	0	0	0	2	2	2	8	2	0	0	0	0	0	2	4	2	0	2	0	5	2	0	11	0	0	0	0	0	0	0	0	0	0	0	0	0	0	0	0
Saccamina sp.		0	0	0	0	0	0	0	0	0	0	0	0	0	0	0	0	0	0	0	0	0	0	0	0	3	1	4	2	1	0	7	18	0	0	0	0	0	0	5	5	70	20	2	9	25	7	31	164
Stainforthia fusiformis		9	35	70	39	75	70	95	393	10	14	19	43	82	31	21	220	22	54	111	127	150	66	75	605	19	3	28	9	38	17	19	133	8	6	15	14	27	36	5	111	9	10	5	3	17	5	12	61
Textularia sp.		2	0	2	5	8	11	6	34	0	0	2	2	26	15	11	56	0	3	4	2	0	6	2	17	0	2	3	2	5	3	0	15	2	2	2	0	2	0	8	16	3	0	0	0	2	3	0	8
indeterminable		2	0	0	1	2	0	2	7	0	0	0	0	0	0	0	0	2	0	3	1	2	0	1	9	0	0	0	0	0	0	0	0	3	2	2	0	0	0	1	8	0	0	0	0	0	0	1	1
total		264	264	314	316	614	769	960	3501	387	308	264	244	491	487	494	2675	619	665	699	595	768	991	933	5270	506	270	434	284	445	390	367	2696	217	169	192	226	534	478	405	2221	785	285	90	153	313	236	476	2338
PO4 (pmol/cm2)
Acostata mariae
Ammodiscus sp.
Ammonia tepida		1283.54	1014.15	744.769	903.231	1568.77	1410.31	1077.54	8002.31	1410.31	1473.69	1188.46	744.769	1030	649.692	824	7320.92	1648	1648	1045.85	744.769	1236	1505.38	2044.15	9872.15	1695.54	1362.77	855.692	776.462	887.385	839.846	855.692	7273.38	364.462	174.308	142.615	110.923	237.692	206	158.462	1394.46	602.154	158.462	47.5385	95.0769	206	95.0769	158.462	1362.77
Asterigerinata mamilla
Bolivina dilatata		19.4615	0	14.5962	14.5962	19.4615	34.0577	19.4615	121.635	24.3269	53.5192	38.9231	4.86538	19.4615	38.9231	14.5962	194.615	29.1923	116.769	155.692	87.5769	170.288	141.096	72.9808	773.596	38.9231	24.3269	87.5769	29.1923	92.4423	48.6538	19.4615	340.577	24.3269	29.1923	34.0577	29.1923	34.0577	24.3269	0	175.154	68.1154	38.9231	14.5962	4.86538	38.9231	0	24.3269	189.75
Bolivina pseudoplicata		0	0	4.86538	9.73077	24.3269	29.1923	29.1923	97.3077	43.7885	43.7885	19.4615	24.3269	34.0577	19.4615	24.3269	209.212	19.4615	29.1923	43.7885	24.3269	9.73077	77.8462	14.5962	218.942	38.9231	0	4.86538	19.4615	53.5192	34.0577	19.4615	170.288	34.0577	0	4.86538	0	0	9.73077	14.5962	63.25	72.9808	4.86538	0	4.86538	0	4.86538	24.3269	111.904
Bolivina seminuda		4.86538	43.7885	34.0577	48.6538	19.4615	38.9231	19.4615	209.212	0	4.86538	0	9.73077	0	0	0	14.5962	24.3269	63.25	136.231	145.962	53.5192	19.4615	29.1923	471.942	4.86538	0	19.4615	9.73077	9.73077	0	9.73077	53.5192	53.5192	14.5962	4.86538	4.86538	4.86538	0	4.86538	87.5769	0	4.86538	4.86538	0	4.86538	0	0	14.5962
Bolivina spathulata		0	0	0	0	0	0	0	0	9.73077	0	19.4615	0	29.1923	9.73077	0	68.1154	58.3846	0	14.5962	14.5962	38.9231	63.25	102.173	291.923	111.904	29.1923	121.635	19.4615	29.1923	0	9.73077	321.115	34.0577	0	14.5962	14.5962	0	14.5962	9.73077	87.5769	38.9231	0	0	0	0	0	0	38.9231
Bulimina marginata/ elongata
Buliminella elegantissima
Caronia sylvestrii
Cassidulina sp.		0	0	0	0	0	0	0	0	0	0	0	0	0	0	0	0	0	0	0	0	0	0	11.1538	11.1538	0	0	11.1538	0	0	0	0	11.1538	22.3077	0	11.1538	0	0	0	0	33.4615	0	0	0	0	0	0	0	0
Dentalina sp.
Eggerella scabra		56.0385	84.6538	76.3077	70.3462	189.577	230.115	150.231	857.269	52.4615	64.3846	64.3846	67.9615	116.846	165.731	134.731	666.5	317.154	339.808	261.115	201.5	283.769	420.885	438.769	2263	283.769	139.5	202.692	129.962	211.038	214.615	183.615	1365.19	106.115	112.077	98.9615	165.731	401.808	349.346	375.577	1609.62	585.423	233.692	63.1923	112.077	231.308	200.308	397.038	1823.04
Elphidium advenum		0	0	0	0	0	0	0	0	0	0	0	0	0	0	0	0	0	0	0	0	0	0	0	0	0	0	0	0	0	0	0	0	0	36.7692	0	0	0	0	0	36.7692	0	0	0	0	0	0	0	0
Elphidium excavatum		1011.15	330.923	257.385	606.692	2095.85	4651.31	9339.38	18292.7	2500.31	900.846	1029.54	606.692	1360.46	2371.62	4081.38	12850.8	1139.85	864.077	625.077	588.308	698.615	1875.23	974.385	6765.54	569.923	202.231	386.077	459.615	422.846	478	588.308	3107	91.9231	147.077	110.308	0	220.615	183.846	294.154	1047.92	496.385	73.5385	18.3846	18.3846	128.692	18.3846	202.231	956
Epistominella exigua
Epistominella vitrea
Fissurina sp.
Haynesina germanica		44.4231	0	0	0	0	0	0	44.4231	6.34615	6.34615	0	6.34615	0	0	0	19.0385	0	0	0	0	0	0	0	0	0	0	0	0	0	0	0	0	0	0	6.34615	0	6.34615	0	0	12.6923	0	0	0	0	0	0	0	0
Hopkinsina pacifica
Hyalinea baltica
Lagena sp.
Lenticulina sp.
Leptohalysis scottii
Nonion depresslus
Nonionella turgida
Pyrgo williamsoni
Quinqueloculina spp.
Rosalina sp.
Saccamina sp.
Stainforthia fusiformis		3.11538	12.1154	24.2308	13.5	25.9615	24.2308	32.8846	136.038	3.46154	4.84615	6.57692	14.8846	28.3846	10.7308	7.26923	76.1538	7.61538	18.6923	38.4231	43.9615	51.9231	22.8462	25.9615	209.423	6.57692	1.03846	9.69231	3.11538	13.1538	5.88462	6.57692	46.0385	2.76923	2.07692	5.19231	4.84615	9.34615	12.4615	1.73077	38.4231	3.11538	3.46154	1.73077	1.03846	5.88462	1.73077	4.15385	21.1154
Textularia sp.
indeterminable
total		2422.6	1485.63	1156.21	1666.75	3943.4	6418.13	10668.2	27760.9	4050.73	2552.29	2366.81	1479.58	2618.4	3265.88	5086.31	21420	3243.98	3079.79	2320.77	1851	2542.77	4126	3713.37	20877.7	2750.42	1759.06	1698.85	1447	1719.31	1621.06	1692.58	12688.3	733.538	516.096	432.962	330.154	914.731	800.308	859.115	4586.9	1867.1	517.808	150.308	236.308	615.673	320.365	810.538	4518.1
PO4 (mol/m2)									0.000277609								0.0002142								0.000208777								0.000126883								4.5869e-05								4.5181e-05
PO4 (g/m2)									0.0263728								0.020349								0.0198338								0.0120539								0.00435756								0.00429219
[truncated: 152 more columns]
