# Supplementary material for: Widespread occurrence and relevance of phosphate storage in foraminifera
Source: Nature. 2025 Jan 15;638(8052):1000–6. doi: 10.1038/s41586-024-08431-8 (PMC11864969; doi:10.1038/s41586-024-08431-8)
Supplement: Supplementary file 5 — Foraminiferal assemblage data and phosphate storage calculations for Peru. [file 41586_2024_8431_MOESM5_ESM.xlsx]

## Sheet: Tabelle3
Station	C1	C2	C3	C4	C5	C1	C2	C4	C5	C1	C2	C3	C4	C5	P1	P2	P3	C1	C2	C5	P2
Date	2009-04-01	2009-04-01	2009-04-01	2009-04-01	2009-04-01	2009-08-01	2009-08-01	2009-08-01	2009-08-01	2010-04-01	2010-04-01	2010-04-01	2010-04-01	2010-04-01	2010-04-01	2010-04-01	2010-04-01	2011-04-01	2011-04-01	2011-04-01	2011-04-01
Lat	12° 01.90	12° 02.76	12° 02.34	12° 02.93	12° 02.22	12° 01.90	12° 02.76	12° 02.93	12° 02.22	12° 01.90	12° 02.76	12° 02.34	12° 02.93	12° 02.22	14° 01.20	14° 04.32	14° 07.50	12° 01.90	12° 02.76	12° 02.22	14° 04.32
Long	77° 13.07	77° 17.27	77°22.53	77° 29.01	77° 39.07	77° 13.07	77° 17.27	77° 29.01	77° 39.07	77° 13.07	77° 17.27	77°22.53	77° 29.01	77° 39.07	76° 18.78	76°25.20	76° 30.54	77° 13.07	77° 17.27	77° 39.07	76°25.20
Depth	48	94	117	143	175	48	94	143	175	48	94	117	143	175	120	180	300	48	94	175	180
Relative abundances
Bolivina seminuda (42)	0.3	4.3	46.6	45.6	46.8	21.1	38.5	38.9	52.9	6.3	19	32.6	67	48.3	20.4	27.8	63.7	1.2	12	40	47.4
Bolivina costata (41)	83.7	74.7	0.8	0.5	0.7	57.8	30	49.4	1.5	46	27.3	1.1	0.8	0.4	47.7	15.6	0.6	66.5	69.5	2	22
Buliminella tenuata (40)	0.8	0.3	41.1	39.2	37.3	0	0.2	7.5	18	1.9	19.4	62.1	21.6	37.8	10.9	44.8	14.4	1	0.3	19.7	17.2
Nonionella auris (40)	12.5	7.9	1	0.6	0.4	18.7	31.1	0	0.5	41.7	32.2	4.1	4.9	6	3.5	0.4	0	28.9	11.9	0.3	1.1
Buliminella elegantissima	0.6	0.1	0.5	0.9	2.2	2.2	0	0.6	9.2	2.4	1.4	0.1	1.6	2.2	0.6	1.1	8.7	0.7	0.1	5.1	1.8
Bolivina pacifica (30)	0	0	7.4	7.2	9.5	0	0.2	2.7	13.4	0	0.7	0	4.1	5.2	1.7	3.6	7	0	1	17.3	0.2
Virgulinella fragilis (30)	1.8	9	0	0.1	0	0.2	0	0.05	0.3	1.6	0	0.05	0	0.1	15	0.8	0.1	1.4	0	0.1	8
Bolivina plicata (19)	0.1	1.4	0.9	2.1	1.1	0	0	0	0.2	0	0	0	0	0	0	0.3	0.5	0	0	0.7	0
Bolivina cf. striatula (19)	0	1.4	0.05	0.8	0.3	0	0	0.2	0.1	0	0	0	0	0	0	0.2	0.05	0.1	3.2	0.4	0
Nonionella stella (19)	0.05	0.1	0	0	0	0	0.05	0	1	0	0	0	0	0	0.2	3.3	0.7	0	0.1	0.4	1.5
Virgulina sp. (	0	0	1.4	1.9	1	0	0	0.2	0.9	0	0	0	0	0	0.1	0.6	0	0	0	0.5	0
Eilohedra vitrea	0.2	0	0	0	0.05	0	0	0.2	0.3	0	0	0	0	0	0	0.1	0.1	0.1	1.7	7.5	0.1
Cancris auriculus	0	0	0.2	0.3	0.3	0	0	0.05	0.4	0	0	0	0	0	0	0	0	0	0	1.1	0
Valvulineria inflata	0	0	0.05	0.1	0.1	0	0	0	0.4	0	0	0	0	0	0	0.05	0.1	0	0	0.9	0
Bolivina sp. 1	0	0	0	0.4	0.2	0	0	0.4	0.1	0	0	0	0	0	0	0.1	0.1	0	0	0.3	0
Cassidulina sp.	0	0	0	0.1	0.05	0	0	0	0	0	0	0	0	0	0	0.05	0.2	0	0.1	2	0.1
Suggrunda sp. (	0	0	0	0	0	0	0	0	0.3	0	0	0	0	0	0	0.3	1.3	0	0	0.4	0.05
Pseudoparrella subperuviana (8)	0	0	0	0	0	0	0	0	0.1	0	0	0	0	0	0	0.3	0.4	0	0	0.6	0.5
Cancris sp.	0	0	0	0	0	0	0	0	0.1	0	0	0	0	0	0	0	0	0	0	0.1	0
Buliminella curta	0	0	0	0	0	0	0	0	0.05	0	0	0	0	0	0	0	0.1	0	0	0.05	0
Nonion sp.	0	0	0	0	0	0	0	0	0	0	0	0	0	0	0	0	0	0	0	0	0
Nonionella sp.	0	0	0	0	0	0	0	0	0.1	0	0	0	0	0	0	0.05	0.05	0	0	0	0
Stainforthia sp. 1 (3)	0	0	0	0	0	0	0	0	0.05	0	0	0	0	0	0	0.7	0.3	0	0	0	0
Stainforthia fusiformis (3)	0	0	0	0	0	0	0	0	0	0	0	0	0	0	0	0.05	0.4	0	0	0	0
Bolivina ordinaria (2)	0	0	0	0	0	0	0	0	0	0	0	0	0	0	0	0	0.3	0	0	0	0
Bolivina spissa (2	0	0	0	0	0	0	0	0	0	0	0	0	0	0	0	0	0	0	0	0	0
Uvigerina sp. (2)	0	0	0	0	0	0	0	0	0	0	0	0	0	0	0	0	0	0	0	0	0
Cancris carmenensis (1)	0	0	0	0	0	0	0	0	0	0	0	0	0	0	0	0	0	0	0	0.6	0
Bolivina sp 1	0	0	0	0	0	0	0	0	0	0	0	0	0	0	0	0.05	0	0	0	0	0
TSSC (×102)	52.5	40.8	45.4	37.2	36.8	37.2	34.5	58.4	66.6	161	101	153	99.4	42.4	102	224	247	429	234	575	102
TSS (ind/cm3)	105	81.6	90.8	74.4	73.6	74.4	69	116.8	133.2	322	202	306	198.8	84.8	204	448	494	858	468	1150	204
Abundances (ind/cm2)
Bolivina seminuda (42)	0.315	3.5088	42.3128	33.9264	34.4448	15.6984	26.565	45.4352	70.4628	20.286	38.38	99.756	133.196	40.9584	41.616	124.544	314.678	10.296	56.16	460	96.696
Bolivina costata (41)	87.885	60.9552	0.7264	0.372	0.5152	43.0032	20.7	57.6992	1.998	148.12	55.146	3.366	1.5904	0.3392	97.308	69.888	2.964	570.57	325.26	23	44.88
Buliminella tenuata (40)	0.84	0.2448	37.3188	29.1648	27.4528	0	0.138	8.76	23.976	6.118	39.188	190.026	42.9408	32.0544	22.236	200.704	71.136	8.58	1.404	226.55	35.088
Nonionella auris (40)	13.125	6.4464	0.908	0.4464	0.2944	13.9128	21.459	0	0.666	134.274	65.044	12.546	9.7412	5.088	7.14	1.792	0	247.962	55.692	3.45	2.244
Buliminella elegantissima	0.63	0.0816	0.454	0.6696	1.6192	1.6368	0	0.7008	12.2544	7.728	2.828	0.306	3.1808	1.8656	1.224	4.928	42.978	6.006	0.468	58.65	3.672
Bolivina pacifica (30)	0	0	6.7192	5.3568	6.992	0	0.138	3.1536	17.8488	0	1.414	0	8.1508	4.4096	3.468	16.128	34.58	0	4.68	198.95	0.408
Virgulinella fragilis (30)	1.89	7.344	0	0.0744	0	0.1488	0	0.0584	0.3996	5.152	0	0.153	0	0.0848	30.6	3.584	0.494	12.012	0	1.15	16.32
Bolivina plicata (19)	0.105	1.1424	0.8172	1.5624	0.8096	0	0	0	0.2664	0	0	0	0	0	0	1.344	2.47	0	0	8.05	0
Bolivina cf. striatula (19)	0	1.1424	0.0454	0.5952	0.2208	0	0	0.2336	0.1332	0	0	0	0	0	0	0.896	0.247	0.858	14.976	4.6	0
Nonionella stella (19)	0.0525	0.0816	0	0	0	0	0.0345	0	1.332	0	0	0	0	0	0.408	14.784	3.458	0	0.468	4.6	3.06
Virgulina sp. (	0	0	1.2712	1.4136	0.736	0	0	0.2336	1.1988	0	0	0	0	0	0.204	2.688	0	0	0	5.75	0
Eilohedra vitrea	0.21	0	0	0	0.0368	0	0	0.2336	0.3996	0	0	0	0	0	0	0.448	0.494	0.858	7.956	86.25	0.204
Cancris auriculus	0	0	0.1816	0.2232	0.2208	0	0	0.0584	0.5328	0	0	0	0	0	0	0	0	0	0	12.65	0
Valvulineria inflata	0	0	0.0454	0.0744	0.0736	0	0	0	0.5328	0	0	0	0	0	0	0.224	0.494	0	0	10.35	0
Bolivina sp. 1	0	0	0	0.2976	0.1472	0	0	0.4672	0.1332	0	0	0	0	0	0	0.448	0.494	0	0	3.45	0
Cassidulina sp.	0	0	0	0.0744	0.0368	0	0	0	0	0	0	0	0	0	0	0.224	0.988	0	0.468	23	0.204
Suggrunda sp. (	0	0	0	0	0	0	0	0	0.3996	0	0	0	0	0	0	1.344	6.422	0	0	4.6	0.102
Pseudoparrella subperuviana (8)	0	0	0	0	0	0	0	0	0.1332	0	0	0	0	0	0	1.344	1.976	0	0	6.9	1.02
Cancris sp.	0	0	0	0	0	0	0	0	0.1332	0	0	0	0	0	0	0	0	0	0	1.15	0
Buliminella curta	0	0	0	0	0	0	0	0	0.0666	0	0	0	0	0	0	0	0.494	0	0	0.575	0
Nonion sp.	0	0	0	0	0	0	0	0	0	0	0	0	0	0	0	0	0	0	0	0	0
Nonionella sp.	0	0	0	0	0	0	0	0	0.1332	0	0	0	0	0	0	0.224	0.247	0	0	0	0
Stainforthia sp. 1 (3)	0	0	0	0	0	0	0	0	0.0666	0	0	0	0	0	0	3.136	1.482	0	0	0	0
Stainforthia fusiformis (3)	0	0	0	0	0	0	0	0	0	0	0	0	0	0	0	0.224	1.976	0	0	0	0
Bolivina ordinaria (2)	0	0	0	0	0	0	0	0	0	0	0	0	0	0	0	0	1.482	0	0	0	0
Bolivina spissa (2	0	0	0	0	0	0	0	0	0	0	0	0	0	0	0	0	0	0	0	0	0
Uvigerina sp. (2)	0	0	0	0	0	0	0	0	0	0	0	0	0	0	0	0	0	0	0	0	0
Cancris carmenensis (1)	0	0	0	0	0	0	0	0	0	0	0	0	0	0	0	0	0	0	0	6.9	0
Bolivina sp 1	0	0	0	0	0	0	0	0	0	0	0	0	0	0	0	0.224	0	0	0	0	0
Phosphate(pmol/cm2)
Bolivina seminuda (42)	21.735	242.107	2919.58	2340.92	2376.69	1083.19	1832.99	3135.03	4861.93	1399.73	2648.22	6883.16	9190.52	2826.13	2871.5	8593.54	21712.8	710.424	3875.04	31740	6672.02
Bolivina costata (41)	2900.21	2011.52	23.9712	12.276	17.0016	1419.11	683.1	1904.07	65.934	4887.96	1819.82	111.078	52.4832	11.1936	3211.16	2306.3	97.812	18828.8	10733.6	759	1481.04
Buliminella tenuata (40)
Nonionella auris (40)
Buliminella elegantissima
Bolivina pacifica (30)	0	0	849.979	677.635	884.488	0	17.457	398.93	2257.87	0	178.871	0	1031.08	557.814	438.702	2040.19	4374.37	0	592.02	25167.2	51.612
Virgulinella fragilis (30)
Bolivina plicata (19)	13.2825	144.514	103.376	197.644	102.414	0	0	0	33.6996	0	0	0	0	0	0	170.016	312.455	0	0	1018.32	0
Bolivina cf. striatula (19)	0	144.514	5.7431	75.2928	27.9312	0	0	29.5504	16.8498	0	0	0	0	0	0	113.344	31.2455	108.537	1894.46	581.9	0
Nonionella stella (19)
Virgulina sp. (
Eilohedra vitrea
Cancris auriculus
Valvulineria inflata	0	0	118.176	193.663	191.581	0	0	0	1386.88	0	0	0	0	0	0	583.072	1285.88	0	0	26941.1	0
Bolivina sp. 1	0	0	0	37.6464	18.6208	0	0	59.1008	16.8498	0	0	0	0	0	0	56.672	62.491	0	0	436.425	0
Cassidulina sp.	0	0	0	21.576	10.672	0	0	0	0	0	0	0	0	0	0	64.96	286.52	0	135.72	6670	59.16
Suggrunda sp. (
Pseudoparrella subperuviana (8)
Cancris sp.
Buliminella curta
Nonion sp.
Nonionella sp.
Stainforthia sp. 1 (3)	0	0	0	0	0	0	0	0	0.5994	0	0	0	0	0	0	28.224	13.338	0	0	0	0
Stainforthia fusiformis (3)	0	0	0	0	0	0	0	0	0	0	0	0	0	0	0	2.016	17.784	0	0	0	0
Bolivina ordinaria (2)	0	0	0	0	0	0	0	0	0	0	0	0	0	0	0	0	187.473	0	0	0	0
Bolivina spissa (2	0	0	0	0	0	0	0	0	0	0	0	0	0	0	0	0	0	0	0	0	0
Uvigerina sp. (2)
Cancris carmenensis (1)
Bolivina sp 1	0	0	0	0	0	0	0	0	0	0	0	0	0	0	0	28.336	0	0	0	0	0
Total PO4 (pmol/cm2)	3072.47	2725.99	4227.24	3789.19	3894.09	2639.54	2716.88	5759.22	8905.31	6424.94	4830.24	7200.66	10506.6	3659.83	6731.7	14257.2	28772.8	19785	17414.2	93578.6	8534.33
Total PO4 (mmol/m2)	3.07247e-05	2.72599e-05	4.22724e-05	3.78919e-05	3.89409e-05	2.63954e-05	2.71688e-05	5.75922e-05	8.90531e-05	6.42494e-05	4.83024e-05	7.20066e-05	0.000105066	3.65983e-05	6.7317e-05	0.000142572	0.000287728	0.00019785	0.000174142	0.000935786	8.53433e-05
Total PO4 (g/mm2)	0.00291885	0.00258969	0.00401588	0.00359973	0.00369938	0.00250757	0.00258103	0.00547126	0.00846004	0.0061037	0.00458873	0.00684062	0.00998128	0.00347683	0.00639512	0.0135443	0.0273341	0.0187958	0.0165434	0.0888996	0.00810761

## Sheet: Tabelle2
Station	PO4 (g/m2)	Latitude [degrees_north]	Longitude [degrees_east]	Min Dummy
Card01	0.00291885	-12.0317	-77.2178	1
Card02	0.00258969	-12.046	-77.2878	1
Card03	0.00401588	-12.039	-77.3755	1
Card04	0.00359973	-12.0488	-77.4835	1
Card05	0.00369938	-12.037	-77.6512	1
Card06	0.00250757	-12.0317	-77.2178	1
Card07	0.00258103	-12.046	-77.2878	1
Card08	0.00547126	-12.0488	-77.4835	1
Card09	0.00846004	-12.037	-77.6512	1
Card10	0.0061037	-12.0317	-77.2178	1
Card11	0.00458873	-12.046	-77.2878	1
Card12	0.00684062	-12.039	-77.3755	1
Card13	0.00998128	-12.0488	-77.4835	1
Card14	0.00347683	-12.037	-77.6512	1
Card15	0.00639512	-14.02	-76.313	1
Card16	0.0135443	-14.072	-76.42	1
Card17	0.0273341	-14.125	-76.509	1
Card18	0.0187958	-12.0317	-77.2178	1
Card19	0.0165434	-12.046	-77.2878	1
Card20	0.0888996	-12.037	-77.6512	1
Card21	0.00810761	-14.072	-76.42	1
